# Supplementary material for: Factors associated with modern contraceptives uptake during the first year after birth in Ethiopia: A systematic review and meta-analysis
Source: PLoS One. 2023 Feb 7;18(2):e0270055. doi: 10.1371/journal.pone.0270055 (PMC9904466; doi:10.1371/journal.pone.0270055)
Supplement: S2 Table — (XLSX) [file pone.0270055.s004.xlsx]

## Sheet: Sheet1
S2 Table. Data extraction template
Studies included	Sample size	% PPFP ( 95% CI )	Factors	AOR(95% CI)	Remark
Gejo NG et al.,2019 [16]	368	0.729	Educational status of mothers	0.26(0.09–0.744)
			resumption of sex	(4.201.533–11.517)
			menses resumption	8.48(3.072–23.228)
			duration postpartum period	0.26 (0.107–0.644)
Ashebir W et al,2020 [17]	686	0.207	women’s level of education	0:15 (0.03-0.71)
			discussing FP methods with partner	0:60 (0.40-0.90)
			knowing menses return after birth	0:39 (0.25-0.59)
			ever heard about modern FP methods	0:06 (0.01-0.43)
			contacting health professionals	1:85 (1.19- 2.88)
Abraha TH et al,2017 [18]	601	0.48	secondary education level	4.25 (1.29 -14.00)
			tertiary education levels	5.36 (1.14-25.45)
			family planning counseling during prenatal and postnatal care	5.72 (2.67-12.28)
			having postnatal care	2.36(1.15-4.87)
			resuming sexual activity	9.53(3.74-24.27)
			menses returning after birth	6.35(3.14 - 13.39)
			experiencing problems with previous contraceptive	0.34(0.16 -0.72)
Dagnew GW et al,2020[19]	2304	23.7 ( 20.7–27.0)	urban residents	2.18 (1.34–3.55)
			secondary or higher education	1.79 (1.04–3.10)
			women who attended 1–3	2.33 (1.27–4.25)
			4 or more ANC visits	2.59 (1.43–4.69)
			women who delivered at a health facility	1.86 ( 1.23–2.81)
			the last child was no more wanted	1.83 (1.01–3.31)
			women who decided for contraceptive use	2.03 (1.13–3.65)
			recent child was male	1.38 (1.01–1.88)
Taye EB et al, 2018[20]	550	63(59-67.4)	age of the mother (25–29)	2.004 (1.079-3.722)
			married women	4.804 (1.843-12.521)
			return of menses	3.639 (2.454-5.396)
			previous history of family planning	2.409 (1.474-3.937)
Dona A et al, 2018[21]	695	31.7 (28, 36)	Antenatal care	1.94 (1.23-3.01)
			postnatal care	1.90 (1.23-2.94)
			communication on contraceptive methods	1.63 (1.09, 2.41)
			resumption of menses after delivery	2.6 (1.47-3.81)
Berta M et al, 2018[22]	404	0.458	Menstruating	3.84 (2.33- 6.35)
			resumption of sex	3.17 (1.80-5.58)
			37-51 weeks of postpartum period	2.48 (1.11-5.55)
			husband approval of contraceptive	2.10 (1.16- 3.82)
			current knowledge on FP	5.01 (2.23-11.24)
Teka TT et al, 2018[23]	616	0.454	Women who had four and more antenatal care visits	2.93 (1.08–7.94)
			received post-natal care	4.34 (2.37–7.94)
			desiring less number of children	5 (2.19– 11.41)
Mengesha ZB et al, 2015[24]	816	0.103	Women who delivered with the assistance of a skilled attendant	1.88 (1.01-3.51)
			attended postnatal care services	2.19 (1.06-4.52)]
			Secondary and above level of the husband’s education	2.98 (1.49-5.97)
Abera Y et al, 2015[25]	703	0.484	Resumption of mensus	8.32 (5.27-13.14)
			age ≤24 years	2.36 (1.19 - 4.69)
			having antenatal care	5.76 (2.18- 15.2)
			duration of 7–9 months after delivery	2.26 (1.12- 4.54)
Emiru AA et al, 2020[26]	1281	59.1 56.8–62.2)	Women’s education	1.29 (1.02- 1.66)
			four or more antenatal care	1.59 (1.22- 2.06)
			early initiation of antenatal care	2.03 (1.28-3.21)
			early postnatal checkup	1.39 (1.12- 1.73)
Demie TG et al, 2018[27]	248	0.416	Resumption of sexual intercourse	2.01 (1.906-5.402)
			resuming of sex before six month	1.89 (1.906-5.402)
			return of menses	1.907 (5.01-20.174)
Gebremedhin AY et al, 2018[28]	803	80.374.5- 83.1)	Marriage	0.09 (0. 03- 0.22)
			menses resumption after birth	2.12 (1.37- 3.41)
			length of time after delivery	2.37 (1.18- 4.75)
			history of contraceptive use before last pregnancy	0.12 (0.07-0.18)
Tafa L et al, 2018[29]	625	71.8%.	Previous family planning (FP) information	13.2 (1.96- 88.07)
			FP information from health facility visit	2.23 (1.45- 3.43)
			antenatal care	4.96 (1.58-15.64)
			counseling on FP at postnatal care	1.97 (1.27- 3.05)
			menses resumption after birth	1.75 (1.11- 2.76)
			commencing sexual activity after birth	9.34 (5.39- 16.17)
Wassihun B et al, 2021[30]	408	0.44	antenatal care visit	1.89(2.42–7.90)
			planned pregnancy	1.17(1.60–2.28)
			married	2.86(1.94–8.73)
			college and above level educational status	1.66(1.28–3.55)
Tafere TE et al, 2018[31]	970	19. 1(16.4-21.9)	Counseling on PPFP during antenatal care	3.5 (2.19-5.49)
			birth preparedness and complication readiness plan	2.2 (1.32-3.55)
			counselling on breast feeding at least once during ANC visits	1.8 (1.15-2.82)
			satisfaction with antenatal care service	4.12 (2.55-6.66)
			post-natal care visit	13.5 (8.24-22.07)
Seifu B et al, 2020[32]	367	0.407	Higher education level	3.4 (1.3–6.9],
			history of family planning utilization	2.8 ( 2.1–4.4]
			having ANC follow up	2.1 (1.1–4.0]
			knowledge of PPFP	2.1 (1.6–3.1]
			grand multi-para women	1.7 (1.3–3.6)]
			received routine PNC service	2.5 ( 1.3–5.9]
Mihretie GN et al, 2020[33]	402	0.547	Maternal educational status	2.99 (1.72- 5.19)
			menses return	4.76 (3.03- 7.48)
			less than four alive children	3.61 (1.51- 4.51)
			postnatal care follow-up	2.96 (1.57- 5.57)
			ength of time after delivery	1.80 (1.16- 2.79)
			PPFP knowledge	1.69 (1.07- 2.66)
Jima GH. et al, 2020[34]	1162	0.15	partners completed secondary education	2.9(1.41- 5.97)
			FP counselling during ANC visit	8.27 (4.14- 16.52)
			No FP counselling at PNC services	0.41(0.2- 0.86)
Kenea LB et al, 2021[35]	597	68.5( 64.7-72.2)	Mothers with four and above Antenatal care(ANC) visits	8.0 (1.3 - 29.8)
			Mothers who were delivered in hospital	5.0 (1.3 - 16.7)
Tefera K et al, 2020[36]	381	0.386	received FP education after delivery at immunization service	4.11( 2.143-7.864)
			mothers’ discussion with husband on family planning issue	9.7 (4.15- 22.6)
			Experienced side effects while using FP	0.5 (0.28-0.89)
			, 0-6 month of postnatal period	0.23 (0.124- 0.430)
			1-4 number of pregnancy	0.05 ( 0.0124-0.170)
			History of abortion	0.23 (0.124- 0.430)
			received FP education after delivery at post natal ward	3.96(1.906- 8.206)
Belete GA et al, 2019[unpublished]	400	58.5( 53.5- 63)	Secondary school educational level	5.02 (1.53- 16.47)
			higher educational level	4.25(1.32-13.64)
			previous history of abortion	3.93 (1.43-10.84)
			having three antenatal care visit	4.74(1.94-11.54)
			having four antenatal care visit	5.9 (2.42-14.39)
			family planning counseling during antenatal car	2.81 (1.63- 4.86)
			having postnatal care	1.79 (1.09-2.96)
			menses returning after birth	2.84 (1.77- 4.57)
			resuming sexual activity	2.86 (1.71-4.78)
